# Supplementary material for: PAGln, an Atrial Fibrillation-Linked Gut Microbial Metabolite, Acts as a Promoter of Atrial Myocyte Injury
Source: Biomolecules. 2022 Aug 15;12(8):1120. doi: 10.3390/biom12081120 (PMC9405855; doi:10.3390/biom12081120)
Supplement: Supplementary file 1 [file biomolecules-12-01120-s001.zip]

Archive with 1 entries (1 files):
- biomolecules-1812182-supplementary.pdf
